# Supplementary material for: A Survey of the Union of European Neonatal and Perinatal Societies on Neonatal Respiratory Care in Neonatal Intensive Care Units
Source: Children (Basel). 2024 Jan 26;11(2):158. doi: 10.3390/children11020158 (PMC10887601; doi:10.3390/children11020158)
Supplement: Supplementary file 1 [file children-11-00158-s001.zip]

Archive with 2 entries (2 files):
- Supplementary files 1 and 2/Supplementary file 1 - Questionnaire.pdf
- Supplementary files 1 and 2/Supplementary file 2 - List of participating centres.pdf
